# Supplementary material for: Species Associations in a Species-Rich Subtropical Forest Were Not Well-Explained by Stochastic Geometry of Biodiversity
Source: PLoS One. 2014 May 13;9(5):e97300. doi: 10.1371/journal.pone.0097300 (PMC4019537; doi:10.1371/journal.pone.0097300)
Supplement: Table S2 — Summary of the results of fine-scale species interactions between species pairs. The lines give the focal species and the columns species 2. Given is the rank of the Goodness-of Fit test for significant cases and the sign indicates positive or negative effects with a p-value<0.05. For species codes see Appendix A1. (XLSX) [file pone.0097300.s005.xlsx]

## Sheet: Sheet1
		Arbor	Arbor	Arbor	Arbor	Arbor	Arbor	Arbor	Arbor	Arbor	Arbor	Arbor	Arbor	Shrub	Arbor	Arbor	Arbor	Arbor	Arbor	Arbor	Arbor	Shrub	Shrub	Arbor	Arbor	Arbor	Arbor	Arbor	Arbor	Shrub	Arbor	Shrub	Arbor	Shrub	Shrub	Shrub	Shrub	Shrub	Arbor	Shrub	Shrub	Shrub	Shrub	Shrub	Arbor	Shrub	Arbor	Shrub	Shrub
		RHOSTA	CYCMUL	CORKOU	FAGLUC	CARFAR	RHOFOR	CYCGRA	LYOOVA	MACICH	QUESER	NYSSIN	ENKSER	LINERY	SCHSUP	TOXSUC	SORFOL	MELOLD	CASSEG	BETINS	SASTZU	PHOBEA	LINOBT	SORWIL	LITELO	SYMMAC	ILESUA	LIQACA	SYMGRO	CAMPIT	QUEENG	CORELL	CORCON	PADGRA	RHOMAR	SYMPSE	SYMLUC	EUOMYR	ACEDAV	WEIJAP	HYDSTR	EUSJAP	EURBRE	SYMANO	CLEFAR	ENKCHI	VACBRA	ACEOLI	DAPMAC
Arbor	RHOSTA	\	200	0	200	200	200	200	200	200	200	200	200	0	200	200	200	-200	200	199	200	-200	200	200	0	200	200	0	196	-200	200	0	-200	-193	200	-200	-194	-199	199	-200	-200	0	0	0	200	-197	0	200	0
Arbor	CYCMUL	200	\	-200	200	200	200	200	200	200	200	200	200	0	-199	198	200	-200	200	0	200	-200	200	200	0	200	199	0	0	0	200	0	-200	0	200	-191	0	-197	0	-200	-200	0	0	0	0	0	0	200	0
Arbor	CORKOU	0	-200	\	-200	-200	198	-200	197	-199	-200	-199	-198	200	0	0	-200	197	-200	-200	0	200	200	200	200	0	-200	-194	199	0	-200	0	198	0	0	199	200	0	0	200	198	198	199	191	0	0	0	0	0
Arbor	FAGLUC	200	200	-200	\	200	200	200	200	200	200	0	200	0	-199	0	200	-200	200	0	200	-200	197	0	-199	0	193	200	0	-194	200	0	-200	0	195	-200	0	-194	0	-199	-200	0	0	0	0	0	0	0	0
Arbor	CARFAR	200	200	-200	200	\	200	200	200	200	200	200	200	0	0	0	200	-200	200	200	0	-200	0	200	0	200	199	198	197	0	200	0	-195	0	200	-195	-199	-197	0	0	-200	0	196	0	200	-193	0	0	196
Arbor	RHOFOR	200	200	198	200	200	\	200	200	200	0	200	199	0	0	199	200	-200	0	0	0	0	194	200	0	194	200	0	0	-194	198	200	-195	0	0	-195	0	0	200	-199	-198	0	0	0	0	0	0	0	0
Arbor	CYCGRA	200	200	-200	200	200	200	\	197	200	200	200	0	0	0	0	200	-200	200	0	0	-198	0	0	-198	0	0	200	0	0	196	0	-200	0	0	-200	0	-191	0	-197	-200	0	0	0	0	0	0	0	0
Arbor	LYOOVA	200	200	197	200	200	200	197	\	200	200	197	200	200	200	200	200	-200	200	199	200	-200	200	200	0	200	200	-195	200	-200	198	0	-200	-200	200	-195	-198	-197	200	0	-200	0	191	200	199	0	0	199	198
Arbor	MACICH	200	200	-199	200	200	200	200	200	\	200	200	200	0	200	200	200	-200	200	0	194	-200	192	200	0	-200	200	0	200	-198	0	0	-200	0	200	-200	0	0	200	0	-200	0	0	0	200	-195	0	192	0
Arbor	QUESER	200	200	-200	200	200	0	200	200	200	\	200	200	0	0	199	200	-200	200	0	200	-200	196	0	0	200	199	0	200	0	0	0	-200	-194	200	-200	-199	-199	0	-200	-200	0	0	0	199	0	0	200	0
Arbor	NYSSIN	200	200	-199	0	200	200	200	197	200	200	\	200	0	192	195	200	-200	200	0	0	-199	0	-200	0	200	200	0	200	0	199	0	-199	-194	0	-200	0	0	196	-192	-200	0	0	0	200	-194	194	0	0
Arbor	ENKSER	200	200	-198	200	200	199	0	200	200	200	200	\	0	199	200	200	-200	197	0	0	-200	200	200	0	199	200	0	0	-197	196	0	0	-199	200	-198	0	0	196	-194	-199	0	0	198	200	0	0	0	0
Shrub	LINERY	0	0	200	0	0	0	0	200	0	0	0	0	\	-199	0	0	0	0	0	0	0	200	0	0	0	0	0	0	0	0	0	0	0	0	200	0	0	0	199	-194	0	193	200	0	0	0	0	0
Arbor	SCHSUP	200	-199	0	-199	0	0	0	200	200	0	192	199	-199	\	0	200	-196	0	0	0	0	0	200	0	0	200	0	0	-194	0	0	0	0	0	-199	0	0	0	0	0	0	0	0	0	0	0	0	0
Arbor	TOXSUC	200	198	0	0	0	199	0	200	200	199	195	200	0	0	\	200	-200	199	0	0	-198	199	200	194	199	200	0	0	-200	199	200	-200	0	0	-200	0	0	200	0	-200	0	0	0	196	0	0	0	0
Arbor	SORFOL	200	200	-200	200	200	200	200	200	200	200	200	200	0	200	200	\	-200	200	0	198	-195	0	198	0	200	200	0	0	-191	0	0	-200	-193	198	0	0	-194	200	-192	-198	0	0	0	200	-196	0	195	0
Arbor	MELOLD	-200	-200	197	-200	-200	-200	-200	-200	-200	-200	-200	-200	0	-196	-200	-200	\	-200	-200	-200	200	-199	-200	0	-200	-200	-200	0	0	-194	0	197	0	-200	200	199	197	-199	200	200	0	0	0	-200	0	0	-192	0
Arbor	CASSEG	200	200	-200	200	200	0	200	200	200	200	200	197	0	0	199	200	-200	\	0	198	-200	0	197	-198	200	200	200	0	-193	196	0	-196	0	200	-200	0	-195	194	0	-199	0	0	0	196	0	0	0	0
Arbor	BETINS	199	0	-200	0	200	0	0	199	0	0	0	0	0	0	0	0	-200	0	\	0	-191	0	0	-200	0	0	0	0	0	0	0	-197	0	0	-197	0	0	0	0	-200	0	0	0	0	0	0	0	198
Arbor	SASTZU	200	200	0	200	0	0	0	200	194	200	0	0	0	0	0	198	-200	198	0	\	0	0	0	0	0	0	0	196	0	0	0	-197	-192	0	0	-194	0	0	0	-200	0	0	199	0	0	0	200	0
Shrub	PHOBEA	-200	-200	200	-200	-200	0	-198	-200	-200	-200	-199	-200	0	0	-198	-195	200	-200	-191	0	\	0	-200	200	0	-200	-199	0	0	-191	0	0	0	-200	200	200	0	0	0	0	0	0	0	-200	0	0	0	0
Shrub	LINOBT	200	200	200	197	0	194	0	200	192	196	0	200	200	0	199	0	-199	0	0	0	0	\	200	196	200	192	0	0	-198	0	0	0	0	200	-197	0	0	200	0	-200	200	0	0	0	0	0	0	0
Arbor	SORWIL	200	200	200	0	200	200	0	200	200	0	-200	200	0	200	200	198	-200	197	0	0	-200	200	\	0	200	200	195	200	-200	0	200	-196	0	199	-200	-196	0	200	0	-200	0	0	0	200	0	195	0	200
Arbor	LITELO	0	0	200	-199	0	0	-198	0	0	0	0	0	0	0	194	0	0	-198	-200	0	200	196	0	\	0	-200	-198	0	0	-197	0	0	0	0	0	0	0	0	200	-195	0	200	0	-192	0	0	0	0
Arbor	SYMMAC	200	200	0	0	200	194	0	200	-200	200	200	199	0	0	199	200	-200	200	0	0	0	200	200	0	\	200	0	200	-192	0	0	-197	0	199	-196	0	0	0	0	-200	0	192	0	0	0	195	196	0
Arbor	ILESUA	200	199	-200	193	199	200	0	200	200	199	200	200	0	200	200	200	-200	200	0	0	-200	192	200	-200	200	\	191	197	-196	0	0	-199	-194	0	-200	0	0	200	-199	-200	0	0	0	200	-191	0	0	0
Arbor	LIQACA	0	0	-194	200	198	0	200	-195	0	0	0	0	0	0	0	0	-200	200	0	0	-199	0	195	-198	0	191	\	0	0	192	0	0	0	0	0	0	0	0	0	-200	0	0	0	0	0	0	0	0
Arbor	SYMGRO	196	0	199	0	197	0	0	200	200	200	200	0	0	0	0	0	0	0	0	196	0	0	200	0	200	197	0	\	0	0	200	0	0	0	-191	0	0	198	-192	-200	0	200	0	0	0	200	194	192
Shrub	CAMPIT	-200	0	0	-194	0	-194	0	-200	-198	0	0	-197	0	-194	-200	-191	0	-193	0	0	0	-198	-200	0	-192	-196	0	0	\	0	0	0	0	0	0	0	0	0	0	0	0	0	0	-197	0	0	0	0
Arbor	QUEENG	200	200	-200	200	200	198	196	198	0	0	199	196	0	0	199	0	-194	196	0	0	-191	0	0	-197	0	0	192	0	0	\	0	-193	0	200	-197	0	0	0	0	-198	0	0	0	0	0	0	0	0
Shrub	CORELL	0	0	0	0	0	200	0	0	0	0	0	0	0	0	200	0	0	0	0	0	0	0	200	0	0	0	0	200	0	0	\	0	0	0	0	197	0	195	0	0	0	0	0	0	0	0	0	0
Arbor	CORCON	-200	-200	198	-200	-195	-195	-200	-200	-200	-200	-199	0	0	0	-200	-200	197	-196	-197	-197	0	0	-196	0	-197	-199	0	0	0	-193	0	\	0	0	200	194	0	0	0	198	0	0	0	0	0	0	0	-196
Shrub	PADGRA	-193	0	0	0	0	0	0	-200	0	-194	-194	-199	0	0	0	-193	0	0	0	-192	0	0	0	0	0	-194	0	0	0	0	0	0	\	-200	0	0	0	0	0	0	0	0	0	-191	0	0	0	0
Shrub	RHOMAR	200	200	0	195	200	0	0	200	200	200	0	200	0	0	0	198	-200	200	0	0	-200	200	199	0	199	0	0	0	0	200	0	0	-200	\	0	0	0	0	0	-200	0	0	0	0	0	0	194	0
Shrub	SYMPSE	-200	-191	199	-200	-195	-195	-200	-195	-200	-200	-200	-198	200	-199	-200	0	200	-200	-197	0	200	-197	-200	0	-196	-200	0	-191	0	-197	0	200	0	0	\	0	0	0	0	0	0	0	0	-196	0	0	0	0
Shrub	SYMLUC	-194	0	200	0	-199	0	0	-198	0	-199	0	0	0	0	0	0	199	0	0	-194	200	0	-196	0	0	0	0	0	0	0	197	194	0	0	0	\	0	0	0	0	0	0	0	0	0	0	0	0
Shrub	EUOMYR	-199	-197	0	-194	-197	0	-191	-197	0	-199	0	0	0	0	0	-194	197	-195	0	0	0	0	0	0	0	0	0	0	0	0	0	0	0	0	0	0	\	0	0	0	0	0	0	-200	200	195	0	0
Arbor	ACEDAV	199	0	0	0	0	200	0	200	200	0	196	196	0	0	200	200	-199	194	0	0	0	200	200	0	0	200	0	198	0	0	195	0	0	0	0	0	0	\	0	-197	0	0	0	200	0	0	0	0
Shrub	WEIJAP	-200	-200	200	-199	0	-199	-197	0	0	-200	-192	-194	199	0	0	-192	200	0	0	0	0	0	0	200	0	-199	0	-192	0	0	0	0	0	0	0	0	0	0	\	200	0	0	196	0	0	0	0	0
Shrub	HYDSTR	-200	-200	198	-200	-200	-198	-200	-200	-200	-200	-200	-199	-194	0	-200	-198	200	-199	-200	-200	0	-200	-200	-195	-200	-200	-200	-200	0	-198	0	198	0	-200	0	0	0	-197	200	\	0	0	0	0	0	0	-193	0
Shrub	EUSJAP	0	0	198	0	0	0	0	0	0	0	0	0	0	0	0	0	0	0	0	0	0	200	0	0	0	0	0	0	0	0	0	0	0	0	0	0	0	0	0	0	\	0	0	0	0	200	0	0
Shrub	EURBRE	0	0	199	0	196	0	0	191	0	0	0	0	193	0	0	0	0	0	0	0	0	0	0	200	192	0	0	200	0	0	0	0	0	0	0	0	0	0	0	0	0	\	199	0	0	200	197	0
Shrub	SYMANO	0	0	191	0	0	0	0	200	0	0	0	198	200	0	0	0	0	0	0	199	0	0	0	0	0	0	0	0	0	0	0	0	0	0	0	0	0	0	196	0	0	0	\	198	0	0	0	0
Arbor	CLEFAR	200	0	0	0	200	0	0	199	200	199	200	200	0	0	196	200	-200	196	0	0	-200	0	200	-192	0	200	0	0	-197	0	0	0	-191	0	-196	0	-200	200	0	0	0	199	0	\	0	0	0	0
Shrub	ENKCHI	-197	0	0	0	-193	0	0	0	-195	0	-194	0	0	0	0	-196	0	0	0	0	0	0	0	0	0	-191	0	0	0	0	0	0	0	0	0	0	200	0	0	0	0	0	198	0	\	0	0	0
Arbor	VACBRA	0	0	0	0	0	0	0	0	0	0	194	0	0	0	0	0	0	0	0	0	0	0	195	0	195	0	0	200	0	0	0	0	0	0	0	0	195	0	0	0	200	0	0	0	0	\	0	0
Shrub	ACEOLI	200	200	0	0	0	0	0	199	192	200	0	0	0	0	0	195	-192	0	0	200	0	0	0	0	196	0	0	194	0	0	0	0	0	194	0	0	0	0	0	-193	0	200	0	0	0	0	\	0
Shrub	DAPMAC	0	0	0	0	196	0	0	198	0	0	0	0	0	0	0	0	0	0	198	0	0	0	200	0	0	0	0	192	0	0	0	-196	0	0	0	0	0	0	0	0	0	197	0	0	0	0	0	\
Arbor	CARTUR	200	200	-200	0	0	0	200	200	200	196	0	200	0	0	200	197	-197	200	0	0	-197	0	0	-196	197	200	0	0	0	0	0	0	-199	192	-191	0	0	0	0	0	0	0	0	0	0	0	0	0
Shrub	LITVEI	0	0	200	0	0	0	0	0	0	0	0	0	0	0	0	0	0	0	0	0	0	196	0	195	0	0	0	0	0	0	0	0	0	0	0	0	0	0	0	0	0	0	0	0	0	0	0	0
Shrub	CAMCUS	-200	-199	0	0	-197	-198	-197	0	-199	0	-200	-191	0	0	0	-192	200	0	-193	0	0	-193	0	0	-199	0	0	0	0	0	0	0	0	-197	200	0	0	0	0	0	0	196	0	0	0	0	0	0
[truncated: 3 more columns]
